# Supplementary material for: Gut Bacterial Diversity of Field and Laboratory-Reared Aedes albopictus Populations of Rio de Janeiro, Brazil
Source: Viruses. 2023 May 31;15(6):1309. doi: 10.3390/v15061309 (PMC10303192; doi:10.3390/v15061309)
Supplement: Supplementary file 1 [file viruses-15-01309-s001.zip]

Archive with 9 entries (9 files):
- Figure S1.png
- Figure S2.png
- Figure S3.png
- Table S1.xlsx
- Table S2.xlsx
- Table S3.xlsx
- Table S4.xlsx
- Table S5.xlsx
- Table S6.xlsx
