# Supplementary material for: Gut Bacterial Diversity of Field and Laboratory-Reared Aedes albopictus Populations of Rio de Janeiro, Brazil
Source: Viruses. 2023 May 31;15(6):1309. doi: 10.3390/v15061309 (PMC10303192; doi:10.3390/v15061309)
Supplement: Supplementary file 1 [file viruses-15-01309-s001.zip › Table S1.xlsx]

## Sheet: Table S1
				Midgut samples sent to 16S rDNA sequencing
					Period
				Group	2019/1	2019/2	2020/2	Total
				RPC	10	10	-	20
				JU	10	10	-	20
				JDG	10	10	-	20
				RPC-F1	-	8	-	8
				JU-F1	-	8	-	8
				JDG-F1	-	8	-	8
				LAB	-	-	10	10
				Total	30	54	10	94
