# Supplementary material for: Gut Bacterial Diversity of Field and Laboratory-Reared Aedes albopictus Populations of Rio de Janeiro, Brazil
Source: Viruses. 2023 May 31;15(6):1309. doi: 10.3390/v15061309 (PMC10303192; doi:10.3390/v15061309)
Supplement: Supplementary file 1 [file viruses-15-01309-s001.zip › Table S2.xlsx]

## Sheet: Table S2
				Sequencing parameters	After denoising step	After exclusion of non bacterial reads
				Minimal frequency	122	120
				1st quartil	10206	10033
				Median frequency	13799	13699
				3st quartil	25394	24961
				Maximum frequency	223509	221176
				Mean frequency	19692	19494
				ASVs	2378	1619
				Total frequency	1890402	1871448
