# Supplementary material for: Gut Bacterial Diversity of Field and Laboratory-Reared Aedes albopictus Populations of Rio de Janeiro, Brazil
Source: Viruses. 2023 May 31;15(6):1309. doi: 10.3390/v15061309 (PMC10303192; doi:10.3390/v15061309)
Supplement: Supplementary file 1 [file viruses-15-01309-s001.zip › Table S3.xlsx]

## Sheet: Table S3
Sequences	ASV-ID	Taxa	All groups	JDG-F1	JU-F1	RPC-F1	JDG-1	JDG-2	JU-1	JU-2	LAB	RPC-1	RPC-2
TTCAGCGAGGAGGAAGGCATTAAGGTTAATAACCTTGGTGATTGACGTTACTCGCAGAAGAAGCACCGGCTAACTCCGTGCCAGCAGCCGCGGTAATACGGAGGGTGCAAGCGTTAATCG	003d56badecf8011481e284fafb2a8b0	k__Bacteria; p__Proteobacteria; c__Gammaproteobacteria; o__Enterobacteriales; f__Enterobacteriaceae	-	Totally removed	Totally removed	-	Totally removed	Totally removed	-	Totally removed	-	-	Totally removed
GTTGTGTGGGAAGATAATGACGGTACCACACGAGGAAGCCCCGGCAAACTACGTGCCAGCAGCCGCGGTAATACGTAGGGGGCGAGCGTTGTTCGGAATTACTGGGCGTAAAGCGCACGC	1284382373784e73f01c3e37f122c0bc	k__Bacteria; p__Proteobacteria; c__Epsilonproteobacteria; o__Campylobacterales; f__Campylobacteraceae; g__Arcobacter	Totally removed	Totally removed	Totally removed	Totally removed	Totally removed	Totally removed	Totally removed	Totally removed	Totally removed	Totally removed	Totally removed
TTTGTCCGGAAAGAAATGGCTCTGGTTAATACCTGGGGTCGATGACGGTACCGGAAGAATAAGGACCGGCTAACTACGTGCCAGCAGCCGCGGTAATACGTAGGGTCCAAGCGTTAATCG	1a7de49abf31d8d3bf7dbc274853304c	k__Bacteria; p__Proteobacteria; c__Betaproteobacteria; o__Burkholderiales; f__Oxalobacteraceae; g__Ralstonia; s__	-	-	Totally removed	Totally removed	Totally removed	Totally removed	-	Totally removed	-	-	Totally removed
TTCAGCGGGGAGGAAGGCGATAAGGTTAATAACCTTGTCGATTGACGTTACCCGCAGAAGAAGCACCGGCTAACTCCGTGCCAGCAGCCGCGGTAATACGGAGGGTGCAAGCGTTAATCG	1afedb95213cf64a95f567a83b5b0ea5	k__Bacteria; p__Proteobacteria; c__Gammaproteobacteria; o__Enterobacteriales; f__Enterobacteriaceae	-	Totally removed	Totally removed	Totally removed	-	-	-	-	-	-	Totally removed
TTTTGCGGGAGAATAACGGGCGCTACGAGTAGTGTTATGAATGTATCCCAGCGAATAAGCATCGGCTAACTCCGTGCCAGCAGCCGCGGTAATACGGAGGATGCGAGCGTTATCCGGATT	1bef81c59fae5dbd54fdf2782459b881	k__Bacteria; p__Bacteroidetes; c__Bacteroidia; o__Bacteroidales	-	Totally removed	Totally removed	Totally removed	-	-	-	-	-	-	-
TTCAGTCGTGAGGAAGGGGGTATCGTTAATAGCGGTATTCTTTGACGTTAGCGACAGAAGAAGCACCGGCTAACTCCGTGCCAGCAGCCGCGGTAATACGGAGGGAGCTAGCGTTATTCG	236a7a2144bbcfe02e75997727117c89	k__Bacteria; p__Proteobacteria; c__Gammaproteobacteria; o__Vibrionales; f__Vibrionaceae; g__Vibrio; s__metschnikovii	-	Totally removed	Totally removed	Totally removed	Totally removed	Totally removed	-	-	Totally removed	-	-
GTTGTTAGGGAAGAACAAGTACCGTTCGAATAGGGCGGTACCTTGACGGTACCTAACCAGAAAGCCACGGCTAACTACGTGCCAGCAGCCGCGGTAATACGTAGGTGGCAAGCGTTGTCC	27af947fe3db86fa702eb7020fef83b5	k__Bacteria; p__Firmicutes; c__Bacilli; o__Bacillales; f__Bacillaceae; g__Bacillus	-	Totally removed	Totally removed	Totally removed	-	Totally removed	Totally removed	Totally removed	-	-	Totally removed
TTCGCCTGTGACGAAGCGTGAGTGACGGTAATGGGTAAAGAAGCACCGGCTAACTACGTGCCAGCAGCCGCGGTGATACGTAGGGTGCGAGCGTTGTCCGGATTTATTGGGCGTAAAGGG	2f5f0df09b28c0e00116709a373bc66f	k__Bacteria; p__Actinobacteria; c__Actinobacteria; o__Actinomycetales; f__Propionibacteriaceae; g__Propionibacterium; s__acnes	-	Totally removed	Totally removed	-	-	-	-	-	Totally removed	-	-
TTCAGTGGGGAAGAACGCCTGGTGGTTAATACCCGTCAGGAAGGACATCACCCACAGAAGAAGCACCGGCTAACTCCGTGCCAGCAGCCGCGGTAATACGGAGGGTGCGAGCGTTAATCG	345e2a39e3416502c03a6467da64d1f9	k__Bacteria; p__Proteobacteria; c__Gammaproteobacteria; o__Oceanospirillales; f__Halomonadaceae; g__Halomonas	-	-	Totally removed	Totally removed	Totally removed	Totally removed	Totally removed	-	Totally removed	-	Totally removed
TTTAGTGAGGAAGATAATGACGGTACTCACAGAAGAAGTCCTGGCTAACTCCGTGCCAGCAGCCGCGGTAATACGGAGAGGGCTAGCGTTATTCGGAATTATTGGGCGTAAAGGGCGCGT	4a783f91c4e37687e322b28964d2387b	k__Bacteria; p__Proteobacteria; c__Alphaproteobacteria; o__Rickettsiales; f__Rickettsiaceae; g__Wolbachia; s__	-	Totally removed	Totally removed	Totally removed	Totally removed	-	-	-	-	Totally removed	-
TTAAGCGAGGAGGAGGCTCTCTTGGTTAATACCCAAGATGAGTGGACGTTACTCGCAGAATAAGCACCGGCTAACTCTGTGCCAGCAGCCGCGGTAATACAGAGGGTGCGAGCGTTAATC	4aba7e46e9a5cd7c027645b14f799b1e	k__Bacteria; p__Proteobacteria; c__Gammaproteobacteria; o__Pseudomonadales; f__Moraxellaceae; g__Acinetobacter; s__guillouiae	-	-	-	-	Totally removed	-	-	-	-	-	-
TTAAGTTGGGAGGAAGGGCAGTAAGTTAATACCTTGCTGTTTTGACGTTACCAACAGAATAAGCACCGGCTAACTTCGTGCCAGCAGCCGCGGTAATACGAAGGGTGCAAGCGTTAATCG	51eb0526b77cacfd449f96cdc8a1c8a8	k__Bacteria; p__Proteobacteria; c__Gammaproteobacteria; o__Pseudomonadales; f__Pseudomonadaceae; g__Pseudomonas	-	-	Totally removed	Totally removed	-	Totally removed	Totally removed	Totally removed	-	-	Totally removed
TTTACCCGGGATGATAATGACAGTACCGGGAGAATAAGCTCCGGCTAACTCCGTGCCAGCAGCCGCGGTAATACGGAGGGAGCTAGCGTTATTCGGAATTACTGGGCGTAAAGCGCACGT	56c4ce753b0ae2a223f89ed30f6f4b00	k__Bacteria; p__Proteobacteria; c__Alphaproteobacteria; o__Sphingomonadales; f__Sphingomonadaceae; g__Sphingomonas	-	-	-	-	Totally removed	-	-	-	-	-	-
TTCAGCAGGGACGAAGCGTAAGTGACGGTACCTGCAGAAGAAGCACCGGCTAACTACGTGCCAGCAGCCGCGGTAATACGTAGGGTGCGAGCGTTGTCCGGAATTACTGGGCGTAAAGAG	5de2ad110af51570745de24c7a045c56	k__Bacteria; p__Actinobacteria; c__Actinobacteria; o__Actinomycetales	-	Totally removed	Totally removed	Totally removed	-	-	-	Totally removed	Totally removed	Totally removed	Totally removed
TTCAGCGAGGAGGAAGGCGTTGTGGTTAATAACCGCAGCGATTGACGTTACTCGCAGAAGAAGCACCGGCTAACTCCGTGCCAGCAGCCGCGGTAATACGGAGGGTGCAAGCGTTAATCG	62314f0d4a9e3f27b7eb210edbd366bd	k__Bacteria; p__Proteobacteria; c__Gammaproteobacteria; o__Enterobacteriales; f__Enterobacteriaceae	-	Totally removed	Totally removed	Totally removed	-	Totally removed	Totally removed	-	Totally removed	Totally removed	Totally removed
GTTGTTAGGGAAGAACAAGTGCCGTTTGAATAAGGCGGCACCTTGACGGTACCTAACCAGAAAGCCACGGCTAACTACGTGCCAGCAGCCGCGGTAATACGTAGGTGGCAAGCGTTGTCC	6419f45c8bcdb0b55ed8888c8d2829ac	k__Bacteria; p__Firmicutes; c__Bacilli; o__Bacillales; f__Bacillaceae; g__Bacillus; s__coahuilensis	-	Totally removed	Totally removed	Totally removed	Totally removed	Totally removed	Totally removed	-	Totally removed	Totally removed	-
TTTGTACGGAACGAAAAGCCTACTTCGAATAAAAGTGGGTGATGACGGTACCGTAAGAATAAGCACCGGCTAACTACGTGCCAGCAGCCGCGGTAATACGTAGGGTGCGAGCGTTAATCG	64883d6afe3374fa53cfbbf541f82ea5	k__Bacteria; p__Proteobacteria; c__Betaproteobacteria; o__Burkholderiales; f__Comamonadaceae	-	Totally removed	Totally removed	Totally removed	Totally removed	Totally removed	Totally removed	Totally removed	-	-	-
GTCCTATGGGAAGATAATGACGGTACCATAGGAGGAAGCCCCGGCTAACTACGTGCCAGCAGCCGCGGTAATACGTAGGGGGCAAGCGTTATCCGGAATTACTGGGCGTAAAGGGTGCGT	6f29ed3092666234333ffd428c8525bd	k__Bacteria; p__Firmicutes; c__Clostridia; o__Clostridiales; f__Peptostreptococcaceae	-	Totally removed	Totally removed	Totally removed	-	-	-	-	-	-	-
TTCAGCGAGGAAGAACGCCTAGGGGTTAATACCCCCTAGGAAAGACATCACTCGCAGAAGAAGCACCGGCTAACTCCGTGCCAGCAGCCGCGGTAATACGGAGGGTGCAAGCGTTAATCG	70a11987396cba654c5a6fac45758eb2	k__Bacteria; p__Firmicutes; c__Clostridia; o__Clostridiales; f__Clostridiaceae; g__Clostridium	Totally removed	Totally removed	Totally removed	Totally removed	Totally removed	Totally removed	Totally removed	Totally removed	Totally removed	Totally removed	Totally removed
TTTGTCAGGGAAGAAAAGCCTGAGGATAACACCCTCAGGTCATGACGGTACCTGAAGAATAAGCACCGGCTAACTACGTGCCAGCAGCCGCGGTAATACGTAGGGTGCGAGCGTTAATCG	77dd1e607290512521d741ed2e53ecc3	k__Bacteria; p__Proteobacteria; c__Betaproteobacteria; o__Neisseriales; f__Neisseriaceae; g__Uruburuella; s__suis	-	Totally removed	-	-	-	Totally removed	-	Totally removed	-	-	-
TTCGACGGGGACGATGATGACGGTACCCGTAGAAGAAGCCCCGGCTAACTTCGTGCCAGCAGCCGCGGTAATACGAAGGGGGCTAGCGTTGCTCGGAATGACTGGGCGTAAAGGGCGCGT	7b24bcdba95dec75d2cad2502aae278a	k__Bacteria; p__Proteobacteria; c__Alphaproteobacteria; o__Rhodospirillales; f__Acetobacteraceae	-	-	-	-	Totally removed	Totally removed	Totally removed	Totally removed	-	Totally removed	Totally removed
TTTTGTACAGGAATAAAACCATCCACGCGTGGATATTTGCATGTACTGTACGAATAAGGATCGGCTAACTCCGTGCCAGCAGCCGCGGTAATACGGAGGATCCGAGCGTTATCCGGATTT	7bb0c548786d19f4bdf389f63efdbcdf	k__Bacteria; p__Bacteroidetes; c__Bacteroidia; o__Bacteroidales; f__Porphyromonadaceae	-	Totally removed	Totally removed	Totally removed	Totally removed	Totally removed	-	Totally removed	Totally removed	Totally removed	Totally removed
GTTGTTAGAGAAGAACACGCAGAACAGTAACTGGTTTTGCGCTGACGGTATCTAACCAGAAAGTCACGGCTAACTACGTGCCAGCAGCCGCGGTAATACGTAGGTGACAAGCGTTGTCCG	7c09b333a89442db2b79e1bf84a74d5b	k__Bacteria; p__Proteobacteria; c__Betaproteobacteria; o__Burkholderiales; f__Burkholderiaceae; g__Burkholderia; s__	Totally removed	Totally removed	Totally removed	Totally removed	Totally removed	Totally removed	Totally removed	Totally removed	Totally removed	Totally removed	Totally removed
TTCAGCGGGGAGGAAGGCGACAGGGTTAATAACCCTGTCGATTGACGTTACCCGCAGAAGAAGCACCGGCTAACTCCGTGCCAGCAGCCGCGGTAATACGGAGGGTGCAAGCGTTAATCG	879a7a9e2de04d52918bba9409707cd0	k__Bacteria; p__Proteobacteria; c__Gammaproteobacteria; o__Enterobacteriales; f__Enterobacteriaceae	-	Totally removed	Totally removed	Totally removed	-	Totally removed	-	Totally removed	Totally removed	-	Totally removed
TTCAGCGAGGAGGAAAGGTCAGTAGCTAATACCTGCTGGCTGTGACGTTACTCGCAGAAGAAGCACCGGCTAACTCCGTGCCAGCAGCCGCGGTAATACGGAGGGTGCAAGCGTTAATCG	8c6d5cf07f5ca86130502cb3541f554a	k__Bacteria	Totally removed	Totally removed	Totally removed	Totally removed	Totally removed	Totally removed	Totally removed	Totally removed	Totally removed	Totally removed	Totally removed
TTCAGTGAGGAAGAACGCCTGGTGGTTAATACCCATCAGGAAAGACATCACTCACAGAAGAAGCACCGGCTAACTCCGTGCCAGCAGCCGCGGTAATACGGAGGGTGCGAGCGTTAATCG	8e2e616925f23942befad4ccbf4d979c	k__Bacteria; p__Proteobacteria; c__Gammaproteobacteria; o__Oceanospirillales; f__Halomonadaceae; g__Halomonas; s__	-	-	-	Totally removed	-	-	-	-	-	-	-
GTTGTAAGGGAAGAACGATAGTTAGAGGGAATGCTAGCTATATGACGGTACCTTACCAGAAAGCCACGGCTAACTACGTGCCAGCAGCCGCGGTAATACGTAGGTGGCAAGCGTTATCCG	90401689c1d1a66126276798d8aa071b	k__Bacteria; p__Firmicutes; c__Erysipelotrichi; o__Erysipelotrichales; f__Erysipelotrichaceae; g__Erysipelothrix; s__	-	Totally removed	-	-	-	-	-	-	Totally removed	-	-
TTTGTCCGGGACGATAATGACGGTACCGGAAGAATAAGCCCCGGCTAACTTCGTGCCAGCAGCCGCGGTAATACGAAGGGGGCTAGCGTTGCTCGGAATCACTGGGCGTAAAGGGCGCGT	970f3eb920eebcd33e641a4da405896b	k__Bacteria; p__Proteobacteria; c__Alphaproteobacteria; o__Rhizobiales; f__Methylobacteriaceae	-	Totally removed	Totally removed	Totally removed	-	Totally removed	-	Totally removed	-	-	Totally removed
TTTTGTATAGGGATAAACCTATCTACGTGTAGATAGCTGAAGGTACTATACGAATAAGCACCGGCTAACTCCGTGCCAGCAGCCGCGGTAATACGGAGGGTGCAAGCGTTATCCGGATTT	98fce7313267c66a902d1a86a78b6ecf	k__Bacteria; p__Firmicutes; c__Bacilli; o__Bacillales; f__Bacillaceae; g__Bacillus; s__thermoamylovorans	Totally removed	Totally removed	Totally removed	Totally removed	Totally removed	Totally removed	Totally removed	Totally removed	Totally removed	Totally removed	Totally removed
TTTGTTGGGAAAGAAATCCAGCTGGCTAATACCCGGTTGGGATGACGGTACCCAAAGAATAAGCACCGGCTAACTTCGTGCCAGCAGCCGCGGTAATACGAAGGGTGCAAGCGTTACTCG	9c37d1137b86f19a30548c2f1911f37a	k__Bacteria; p__Proteobacteria; c__Gammaproteobacteria; o__Xanthomonadales; f__Xanthomonadaceae; g__Stenotrophomonas	-	Totally removed	Totally removed	Totally removed	-	Totally removed	-	-	-	-	Totally removed
TTTGTCAGGGAAGAAACGGTAGTAGCGAATAACTATTACTAATGACGGTACCTGAAGAATAAGCACCGGCTAACTACGTGCCAGCAGCCGCGGTAATACGTAGGGTGCAAGCGTTAATCG	9e81dc5e990399b274283e19c071b22e	k__Bacteria; p__Proteobacteria; c__Betaproteobacteria; o__Burkholderiales; f__Oxalobacteraceae; g__Herbaspirillum; s__	-	Totally removed	Totally removed	Totally removed	Totally removed	Totally removed	Totally removed	Totally removed	Totally removed	Totally removed	-
GTTGTTAGGGAAGAACAAGTACCGTTCAAATAGGTCGGTACCTTGACGGTACCTAACCAGAAAGCCACGGCTAACTACGTGCCAGCAGCCGCGGTAATACGTAGGTGGCAAGCGTTGTCC	9f57339c9f438395b56660c5263714db	k__Bacteria; p__Firmicutes; c__Bacilli; o__Bacillales; f__Bacillaceae	-	Totally removed	Totally removed	Totally removed	Totally removed	Totally removed	Totally removed	Totally removed	-	Totally removed	Totally removed
TTAAGTTGGGAGGAAGGGCAGTAAGCTAATACCTTGCTGTTTTGACGTTACCGACAGAATAAGCACCGGCTAACTTCGTGCCAGCAGCCGCGGTAATACGAAGGGTGCAAGCGTTAATCG	a3375e1f4b1bdd8b14110748df860fea	k__Bacteria; p__Proteobacteria; c__Gammaproteobacteria; o__Pseudomonadales; f__Pseudomonadaceae; g__Pseudomonas	-	Totally removed	Totally removed	Totally removed	-	Totally removed	Totally removed	Totally removed	Totally removed	-	Totally removed
TTCACCGGTGAAGATAATGACGGTAACCGGAGAAGAAGCCCCGGCTAACTTCGTGCCAGCAGCCGCGGTAATACGAAGGGGGCTAGCGTTGTTCGGAATTACTGGGCGTAAAGCGCGCGT	a40ac1b1af461c42b158603a8ea4de4e	k__Bacteria; p__Proteobacteria; c__Alphaproteobacteria; o__Rhizobiales	-	Totally removed	Totally removed	Totally removed	-	Totally removed	-	Totally removed	Totally removed	-	-
TTCAGCAGTGAGGAAGGAGGTATCGTTAATAGCGGTATCTTTTGACGTTAGCTGCAGAAGAAGCACCGGCTAACTCCGTGCCAGCAGCCGCGGTAATACGGAGGGTGCGAGCGTTAATCG	ad0687cd3c34bf4a002dc4d13aa5b2b2	k__Bacteria; p__Proteobacteria; c__Gammaproteobacteria; o__Vibrionales; f__Vibrionaceae	-	-	-	Totally removed	-	-	-	-	-	-	-
TTTATCAGGAGCGAAATACTATCGGTTAATAACCGGTGGGGCTGACGGTACCTGAGGAATAAGCACCGGCTAACTTCGTGCCAGCAGCCGCGGTAATACGAAGGGTGCAAGCGTTAATCG	b00cad87eafa1c2b371b601bbd7f7499	k__Bacteria; p__Proteobacteria; c__Gammaproteobacteria; o__Xanthomonadales; f__Xanthomonadaceae; g__Rhodanobacter; s__terrae	-	Totally removed	Totally removed	Totally removed	Totally removed	Totally removed	-	Totally removed	Totally removed	-	Totally removed
GTTGTTAGAGAAGAACAAGGATGAGAGTAGAACGTTCATCCCTTGACGGTATCTAACCAGAAAGCCACGGCTAACTACGTGCCAGCAGCCGCGGTAATACGTAGGTGGCAAGCGTTGTCC	b7cd4a9a510c1f217e636ef980b56b13	k__Bacteria; p__Firmicutes; c__Bacilli; o__Lactobacillales; f__Enterococcaceae; g__Enterococcus; s__casseliflavus	-	Totally removed	Totally removed	-	-	Totally removed	-	-	-	-	-
TTCAGCGGGGAGGAAGGTGCTGTGGTTAATAACCGCAGCAATTGACGTTACCCGCAGAAGAAGCACCGGCTAACTCCGTGCCAGCAGCCGCGGTAATACGGAGGGTGCAAGCGTTAATCG	b8e111ad6c3a3dfb2e1db57a9e13fde7	k__Bacteria; p__Proteobacteria; c__Gammaproteobacteria; o__Enterobacteriales; f__Enterobacteriaceae	-	-	Totally removed	Totally removed	-	-	-	-	-	-	-
TTCAGCGAGGAAGAACGCCTAGTGGTTAATACCCATTAGGAAAGACATCACTCGCAGAAGAAGCACCGGCTAACTCCGTGCCAGCAGCCGCGGTAATACGGAGGGTGCAAGCGTTAATCG	bc4fe8a834e1959c1227a5ae5beaac3b	k__Bacteria; p__Proteobacteria; c__Gammaproteobacteria; o__Oceanospirillales; f__Halomonadaceae; g__Halomonas; s__	-	-	Totally removed	-	-	-	-	Totally removed	-	-	-
TTTTGTACAGGAATAAAACCATCCACGAGTGGATATTTGCATGTACTGTACGAATAAGGATCGGCTAACTCCGTGCCAGCAGCCGCGGTAATACGGAGGATTCGAGCGTTATCCGGATTT	c32d26f3bf6e7711be84b9ba867abc1f	k__Bacteria; p__Bacteroidetes; c__Bacteroidia; o__Bacteroidales; f__Porphyromonadaceae	-	Totally removed	-	Totally removed	-	Totally removed	-	Totally removed	Totally removed	Totally removed	-
TTAAGCAGGGAGGAGAGGCTAATGGTTAATACCCATTAGATTAGACGTTACCTGCAGAATAAGCACCGGCTAACTCTGTGCCAGCAGCCGCGGTAATACAGAGGGTGCGAGCGTTAATCG	c989dcd2aa082c23d41a2c82d1e924d4	k__Bacteria; p__Proteobacteria; c__Gammaproteobacteria; o__Pseudomonadales; f__Moraxellaceae; g__Enhydrobacter; s__	-	-	Totally removed	-	-	Totally removed	-	-	-	-	Totally removed
TTCAGCGGGGAGGAAGGTGTTGAGGTTAATAACCTCAGCAATTGACGTTACCCGCAGAAGAAGCACCGGCTAACTCCGTGCCAGCAGCCGCGGTAATACGGAGGGTGCAATCGTTAATCG	d0f6a024b0b74ad67528d59f27d9816f	k__Bacteria; p__Proteobacteria; c__Gammaproteobacteria; o__Enterobacteriales; f__Enterobacteriaceae	-	Totally removed	Totally removed	-	-	-	-	-	-	-	-
GTTGTAAGAGAAGAACGTGTGTGAGAGTGGAAAGTTCACACAGTGACGGTAACTTACCAGAAAGGGACGGCTAACTACGTGCCAGCAGCCGCGGTAATACGTAGGTCCCGAGCGTTGTCC	deacb25394703d208fccd84ea60d0e49	k__Bacteria; p__Firmicutes; c__Bacilli; o__Lactobacillales; f__Streptococcaceae; g__Streptococcus	-	Totally removed	Totally removed	Totally removed	Totally removed	-	-	Totally removed	Totally removed	Totally removed	Totally removed
TTTACCCGGGATGATAATGACAGTACCGGGAGAATAAGCTCCGGCTAACTCCGTGCCAGCAGCCGCGGTAATACGGAGGGTGCGAGCGTTAATCGGAATTACTGGGCGTAAAGCGCGCGT	e633014f59364b1cd74e705dd3b218f3	k__Bacteria; p__Proteobacteria; c__Gammaproteobacteria; o__Pseudomonadales; f__Pseudomonadaceae; g__Pseudomonas	-	Totally removed	Totally removed	Totally removed	Totally removed	Totally removed	Totally removed	-	Totally removed	Totally removed	Totally removed
GTTGTTAGGGAAGAACAAGTACCGTTCGAATAGGGCGGCACCTTGACGGTACCTAACCAGAAAGCCACGGCTAACTACGTGCCAGCAGCCGCGGTAATACGTAGGTGGCAAGCGTTGTCC	e8b3e7de40e5870481424ea5a8a36fae	k__Bacteria; p__Firmicutes; c__Bacilli; o__Bacillales; f__Bacillaceae; g__Bacillus	-	Totally removed	Totally removed	Totally removed	-	Totally removed	-	Totally removed	Totally removed	Totally removed	Totally removed
TTCAGCACGGAAGAAGCGAAAGTGACGGTACGTGCAGAAGAAGCGCCGGCTAACTACGTGCCAGCAGCCGCGGTAATACGTAGGGCGCAAGCGTTGTCCGGAATTATTGGGCGTAAAGAG	ef1601c4b638b316dc711a86bce4d5e7	k__Bacteria	-	Totally removed	Totally removed	Totally removed	Totally removed	Totally removed	Totally removed	Totally removed	-	Totally removed	Totally removed
TTCAGCGAGGAGGAAAGGTTGATGCCTAATACGTATCAACTGTGACGTTACTCGCAGAAGAAGCACCGGCTAACTCCGTGCCAGCAGCCGCGGTAATACGGAGGGTGCAAGCGTTAATCG	efcc8869ba38244f3c9c59303af24aee	k__Bacteria; p__Proteobacteria; c__Gammaproteobacteria; o__Aeromonadales; f__Aeromonadaceae; g__Aeromonas	-	Totally removed	Totally removed	Totally removed	-	Totally removed	-	Totally removed	Totally removed	Totally removed	Totally removed
TTCAGCGGGGAGGAAGGTGTTGTGGTTAATAACCACAGCAATTGACGTTACCCGCAGAAGAAGCACCGGCTAACTCCGTGCCAGCAGCCGCGGTAATACGGAGGGTGCAAGCGTTAATCG	f120b65393ae90da0b6d4d3955e5b180	k__Bacteria; p__Proteobacteria; c__Gammaproteobacteria; o__Enterobacteriales; f__Enterobacteriaceae	-	Totally removed	Totally removed	Totally removed	-	-	-	-	-	-	-
TTTTATCTGGGGATAAACCTACTTACGTGTAAGTAGCTGAAGGTACCAGATGAATAAGCACCGGCTAACTCCGTGCCAGCAGCCGCGGTAATACGGAGGGTGCAAGCGTTATCCGGATTT	f2c383a5c01505246f27bf018b848093	k__Bacteria; p__Proteobacteria	Totally removed	Totally removed	Totally removed	Totally removed	Totally removed	Totally removed	Totally removed	Totally removed	Totally removed	Totally removed	Totally removed
TTAAGCGAGGAGGAGGCTACTCTAGTTAATACCTAGGGATAGTGGACGTTACTCGCAGAATAAGCACCGGCTAACTCTGTGCCAGCAGCCGCGGTAATACAGAGGGTGCGAGCGTTAATC	fb747f140fe7167832ea7b840dcb2f8e	k__Bacteria; p__Bacteroidetes; c__Sphingobacteriia; o__Sphingobacteriales; f__Sphingobacteriaceae; g__Pedobacter; s__	Totally removed	Totally removed	Totally removed	Totally removed	Totally removed	Totally removed	Totally removed	Totally removed	Totally removed	Totally removed	Totally removed
TTTGTTGGGAAAGAAATCCAGCTGGTTAATACCCGGTTGGGATGACGGTACCCAAAGAATAAGCACCGGCTAACTTCGTGCCAGCAGCCGCGGTAATACGAAGGGTGCAAGCGTTACTCG	ff256910dc41d9c5d4f17759f3683336	k__Bacteria; p__Proteobacteria; c__Gammaproteobacteria; o__Xanthomonadales; f__Xanthomonadaceae; g__Stenotrophomonas	-	-	-	Totally removed	-	-	-	-	-	-	-
LEGEND
Contaminant bacterias	Cross contamination bacterias
