# Supplementary material for: Gut Bacterial Diversity of Field and Laboratory-Reared Aedes albopictus Populations of Rio de Janeiro, Brazil
Source: Viruses. 2023 May 31;15(6):1309. doi: 10.3390/v15061309 (PMC10303192; doi:10.3390/v15061309)
Supplement: Supplementary file 1 [file viruses-15-01309-s001.zip › Table S4.xlsx]

## Sheet: Faith
Groups compared		Kruskal-Wallis (Pairwise) - Collection Area				Groups compared		Kruskal-Wallis (Pairwise) - Collection Season				LEGEND
Group 1	Group 2	H	p-value	q-value		Group 1	Group 2	H	p-value	q-value		Significant differences = q-value < 0.05
JDG (n=19)	JDGF1 (n=8)	5709586	0.01	0.07		WET (n=30)	DRY (n=29)	5811724	0.016	0.02
	JU (n=20)	3133421	0.07	0.2			F1 (n=21)	9028938	0.002	0.008
	JUF1 (n=6)	117004	0.28	0.37			LAB (n=10)	0.609756	0.40	0.40
	LAB (n=10)	2882105	0.08	0.20		DRY (n=29)	F1 (n=21)	0.633729	0.40	0.40
	RPC (n=20)	0.808421	0.37	0.45			LAB (n=10)	8194138	0.004	0.008
	RPCF1 (n=7)	1143693	0.28	0.37		F1 (n=21)	LAB (n=10)	12.6	0.001	0.002
JDGF1 (n=8)	JU (n=20)	1251724	0.26	0.37
	JUF1 (n=6)	1666667	0.19	0.31		Groups compared		Kruskal-Wallis (Pairwise) - Origin
	LAB (n=10)	11.4	0.0007	0.01		Group 1	Group 2	H	p-value	q-value
	RPC (n=20)	7541379	0.006	0.04		F1 (n=21)	FIELD (n=59)	4664006	0.03	0.04
	RPCF1 (n=7)	2625	0.10	0.20			LAB (n=10)	12.6	0.001	0.001
JU (n=20)	JUF1 (n=6)	0.133333	0.70	0.80		FIELD (n=59)	LAB (n=10)	3776077	0.052	0.052
	LAB (n=10)	7681935	0.005	0.04
	RPC (n=20)	5286585	0.02	0.07		Groups compared		Kruskal-Wallis (Pairwise) - Population
	RPCF1 (n=7)	0.076531	0.80	0.80		Group 1	Group 2	H	p-value	q-value
JUF1 (n=6)	LAB (n=10)	4247059	0.04	0.11		JDG (n=27)	JU (n=26)	0.729345	0.40	0.40
	RPC (n=20)	1792593	0.18	0.31			LAB (n=10)	6578947	0.01	0.03
	RPCF1 (n=7)	0.020408	0.88	0.88			RPC (n=27)	1987954	0.16	0.19
LAB (n=10)	RPC (n=20)	0.379355	0.53	0.62		JU (n=26)	LAB (n=10)	8387526	0.003	0.02
	RPCF1 (n=7)	6942857	0.008	0.044			RPC (n=27)	3900285	0.04	0.09
RPC (n=20)	RPCF1 (n=7)	2755102	0.09	0.20		LAB (n=10)	RPC (n=27)	1966082	0.16	0.19

## Sheet: Observed ASVs
Groups compared		Kruskal-Wallis (Pairwise) - Collection Area				Groups compared		Kruskal-Wallis (Pairwise) - Collection Season
Group 1	Group 2	H	p-value	q-value		Group 1	Group 2	H	p-value	q-value		LEGEND
JDG (n=19)	JDGF1 (n=8)	7.04887	0.007932	0.083281		WET (n=30)	DRY (n=29)	17972859	0.001	0.001		Significant differences = q-value < 0.05
	JU (n=20)	1.52981	0.21614	0.34915			F1 (n=21)	20933863	0.001	0.001
	JUF1 (n=6)	2.95255	0.085742	0.243941			LAB (n=10)	1890022	0.17	0.20
	LAB (n=10)	0.018957	0.890491	0.890491		DRY (n=29)	F1 (n=21)	0.06041	0.80	0.80
	RPC (n=20)	0.228343	0.632755	0.699361			LAB (n=10)	485897	0.03	0.04
	RPCF1 (n=7)	4.2128	0.04012	0.168504		F1 (n=21)	LAB (n=10)	851724	0.003	0.007
JDGF1 (n=8)	JU (n=20)	1.88741	0.169494	0.32358
	JUF1 (n=6)	2.82287	0.09293	0.243941		Groups compared		Kruskal-Wallis - (Pairwise) Origin
	LAB (n=10)	7.10526	0.007686	0.083281		Group 1	Group 2	H	p-value	q-value
	RPC (n=20)	5.12274	0.023614	0.1653		F1 (n=21)	FIELD (n=59)	7566488	0.006	0.009
	RPCF1 (n=7)	2.4496	0.117555	0.274295			LAB (n=10)	851724	0.003	0.009
JU (n=20)	JUF1 (n=6)	0.267959	0.604704	0.699361		FIELD (n=59)	LAB (n=10)	0.174522	0.67	0.67
	LAB (n=10)	0.895275	0.344052	0.516078
	RPC (n=20)	0.726582	0.393993	0.551591		*Populations were not different according to Kruskal-Wallis test.
	RPCF1 (n=7)	0.44122	0.506534	0.640609
JUF1 (n=6)	LAB (n=10)	3.82866	0.050383	0.176342
	RPC (n=20)	1.63557	0.200934	0.34915
	RPCF1 (n=7)	0.4167	0.518588	0.640609
LAB (n=10)	RPC (n=20)	0.069708	0.791762	0.83135
	RPCF1 (n=7)	4.2155	0.040056	0.168504
RPC (n=20)	RPCF1 (n=7)	2.07002	0.15022	0.315461

## Sheet: Shannon
Groups compared		Kruskal-Wallis (Pairwise) - Collection Season
Group 1	Group 2	H	p-value	q-value		LEGEND
WET (n=30)	DRY (n=29)	12912414	0.0003	0.0009		Significant differences = q-value < 0.05
	F1 (n=21)	18052747	0.00002	0.0001
	LAB (n=10)	1803902	0.18	0.21
DRY (n=29)	F1 (n=21)	0.105187	0.74	0.74
	LAB (n=10)	2285172	0.13	0.2
F1 (n=21)	LAB (n=10)	3778571	0.052	0.1
Groups compared		Kruskal-Wallis (Pairwise) - Origin
Group 1	Group 2	H	p-value	q-value
F1 (n=21)	FIELD (n=59)	6801453	0.009	0.027
	LAB (n=10)	3778571	0.052	0.08
FIELD (n=59)	LAB (n=10)	0.004649	0.94	0.94
*Populations were not different according to Kruskal-Wallis test.

## Sheet: Pielou
Groups compared		Kruskal-Wallis (Pairwise) - Collection Season
Group 1	Group 2	H	p-value	q-value		LEGEND
WET (n=30)	DRY (n=29)	6258621	0.01	0.03		Significant differences = q-value < 0.05
	F1 (n=21)	11217949	0.0008	0.004
	LAB (n=10)	0.820488	0.36	0.50
DRY (n=29)	F1 (n=21)	0.665411	0.40	0.50
	LAB (n=10)	0.413793	0.52	0.52
F1 (n=21)	LAB (n=10)	1501786	0.22	0.44
*Collection areas, populations and origins were not different according to Kruskal-Wallis test.
