# Supplementary material for: Gut Bacterial Diversity of Field and Laboratory-Reared Aedes albopictus Populations of Rio de Janeiro, Brazil
Source: Viruses. 2023 May 31;15(6):1309. doi: 10.3390/v15061309 (PMC10303192; doi:10.3390/v15061309)
Supplement: Supplementary file 1 [file viruses-15-01309-s001.zip › Table S5.xlsx]

## Sheet: PERMANOVA global test
					Bray-Curtis		Weighted Unifrac
				Variables	pseudo-F	p-value	pseudo-F	p-value
				Area	5.379484	0.001	3810412	0.001
				Collection Season	12301657	0.001	8704538	0.001
				Origin	13164436	0.001	8545712	0.001
				Population	2396939	0.001	2516725	0.003

## Sheet: Area pairwise - BC
				Significative		PERMANOVA (Pairwise) Area - Bray Curtis
				Group 1	Group 2	Sample size	Permutations	pseudo-F	p-value	q-value
				JDG	JDGF1	27	999	962542921419734	0.001	0.001
				JDG	JU	39	999	1.72707e+16	0.071	0.09
				JDG	JUF1	25	999	5621553843608170	0.001	0.001
				JDG	LAB	29	999	7469982715143920	0.001	0.001
				JDG	RPC	39	999	1.73468e+16	0.103	0.1
				JDG	RPCF1	26	999	7.66875e+16	0.001	0.001
				JDGF1	JU	28	999	1.02501e+16	0.001	0.001
				JDGF1	JUF1	14	999	1.44352e+16	0.185	0.2
				JDGF1	LAB	18	999	3.00562e+16	0.008	0.01
				JDGF1	RPC	28	999	8716443240915970	0.001	0.001
				JDGF1	RPCF1	15	999	0.9531759977195073	0.459	0.46
				JU	JUF1	26	999	6.07361e+16	0.001	0.001
				JU	LAB	30	999	7982703764707520	0.001	0.001
				JU	RPC	40	999	1302396991219720	0.207	0.22
				JU	RPCF1	27	999	8017942938294450	0.001	0.001
				JUF1	LAB	16	999	1.61657e+16	0.088	0.1
				JUF1	RPC	26	999	5.01413e+16	0.001	0.001
				JUF1	RPCF1	13	999	1.7603e+16	0.078	0.1
				LAB	RPC	30	999	7311710416701300	0.001	0.001
				LAB	RPCF1	17	999	3.43127e+16	0.002	0.003
				RPC	RPCF1	27	999	6836854394501260	0.001	0.001

## Sheet: Area pairwise - WU
				Significative		PERMANOVA (Pairwise) Area - Weighted Unifrac
				Group 1	Group 2	Sample size	Permutations	pseudo-F	p-value	q-value
				JDG	JDGF1	27	999	5293260105225820	0.001	0.004
				JDG	JU	39	999	1.0687e+16	0.362	0.38
				JDG	JUF1	25	999	2.71864e+16	0.03	0.04
				JDG	LAB	29	999	4962705642174910	0.001	0.004
				JDG	RPC	39	999	2116451108932110	0.057	0.08
				JDG	RPCF1	26	999	4095648237179090	0.007	0.01
				JDGF1	JU	28	999	7801826879375320	0.001	0.004
				JDGF1	JUF1	14	999	1.43585e+16	0.183	0.21
				JDGF1	LAB	18	999	3332512280858250	0.004	0.007
				JDGF1	RPC	28	999	5085341480045720	0.002	0.006
				JDGF1	RPCF1	15	999	0.8550169520875147	0.502	0.502
				JU	JUF1	26	999	436292532454929	0.003	0.006
				JU	LAB	30	999	7380922949209610	0.001	0.004
				JU	RPC	40	999	2.12379e+16	0.076	0.09
				JU	RPCF1	27	999	6226877317017830	0.001	0.004
				JUF1	LAB	16	999	1261197354136270	0.217	0.24
				JUF1	RPC	26	999	2.92387e+16	0.022	0.03
				JUF1	RPCF1	13	999	1.71192e+16	0.11	0.13
				LAB	RPC	30	999	4990599638881340	0.002	0.006
				LAB	RPCF1	17	999	3.27654e+16	0.003	0.006
				RPC	RPCF1	27	999	3.86539e+16	0.003	0.006

## Sheet: Origin pairwise - BC
				Significative		PERMANOVA (Pairwise) Origin - Bray Curtis
				Group 1	Group 2	Sample size	Permutations	pseudo-F	p-value	q-value
				F1	FIELD	80	999	2.00579e+16	0.001	0.001
				F1	LAB	31	999	3.54687e+16	0.002	0.002
				FIELD	LAB	69	999	8366809312416480	0.001	0.001

## Sheet: Origin pairwise - WU
				Significativo		PERMANOVA (Pairwise) Origin - Weighted Unifrac
				Group 1	Group 2	Sample size	Permutations	pseudo-F	p-value	q-value
				F1	FIELD	80	999	1.19314e+16	0.001	0.001
				F1	LAB	31	999	4161595551538780	0.001	0.001
				FIELD	LAB	69	999	5908736861144990	0.001	0.001

## Sheet: Collection season pairwise - BC
				Significative		PERMANOVA (Pairwise) Collection season - Bray Curtis
				Group 1	Group 2	Sample size	Permutations	pseudo-F	p-value	q-value
				WET	DRY	59	999	7371606989450980	0.001	0.001
				WET	F1	51	999	2.16569e+16	0.001	0.001
				WET	LAB	40	999	975888429885679	0.001	0.001
				DRY	F1	50	999	1889606916481990	0.001	0.001
				DRY	LAB	39	999	9001215568547560	0.001	0.001
				F1	LAB	31	999	3.54687e+16	0.001	0.001

## Sheet: Collection season pairwise - WU
				Significative		PERMANOVA (Pairwise) Collection season - Weighted Unifrac
				Group 1	Group 2	Sample size	Permutations	pseudo-F	p-value	q-value
				WET	DRY	59	999	6150770542737300	0.002	0.002
				WET	F1	51	999	1362733167467730	0.001	0.001
				WET	LAB	40	999	7504189864315590	0.001	0.001
				DRY	F1	50	999	1.31763e+16	0.001	0.001
				DRY	LAB	39	999	625301579655538	0.002	0.002
				F1	LAB	31	999	4161595551538780	0.001	0.001

## Sheet: Population pairwise - BC
				Significative		PERMANOVA (Pairwise) Population - Bray Curtis
				Group 1	Group 2	Sample size	Permutations	pseudo-F	p-value	q-value
				JDG	JU	53	999	1.35283e+16	0.205	0.289
				JDG	LAB	37	999	3559667445351070	0.002	0.004
				JDG	RPC	54	999	119669615489066	0.282	0.289
				JU	LAB	36	999	4833457316987470	0.001	0.003
				JU	RPC	53	999	1159550031167360	0.289	0.289
				LAB	RPC	37	999	464418940667418	0.001	0.003

## Sheet: Population pairwise - WU
				Significative		PERMANOVA (Pairwise) Population
				Group 1	Group 2	Sample size	Permutations	pseudo-F	p-value	q-value
				JDG	JU	53	999	1101849489884650	0.327	0.327
				JDG	LAB	37	999	3232819491892280	0.01	0.02
				JDG	RPC	54	999	1625027326761340	0.145	0.174
				JU	LAB	36	999	5119314728225980	0.001	0.006
				JU	RPC	53	999	2.1929e+16	0.054	0.081
				LAB	RPC	37	999	3815065400331200	0.004	0.01
