# Supplementary material for: Gut Bacterial Diversity of Field and Laboratory-Reared Aedes albopictus Populations of Rio de Janeiro, Brazil
Source: Viruses. 2023 May 31;15(6):1309. doi: 10.3390/v15061309 (PMC10303192; doi:10.3390/v15061309)
Supplement: Supplementary file 1 [file viruses-15-01309-s001.zip › Table S6.xlsx]

## Sheet: Core Microbiota
Core microbiota of different groups of Aedes albopictus. In green: Taxa with a prevalence >90% in the microbiota of the samples. FIELD CORE: Samples collected at field localities; LABORATORY CORE: Samples colonized by one (F1) or several generations in the laboratory; JDG, JU and RPC CORE: Samples referring to the two moments of collection and colonization in the laboratory environment.
	FIELD CORE			LABORATORY CORE				JDG CORE			JU CORE			RPC CORE
TAXA	JDG	JU	RPC	JDG-F1	JU-F1	RPC-F1	LAB	JDG-1	JDG-2	JDG-F1	JU-1	JU-2	JU-F1	RPC-1	RPC-2	RPC-F1
Acetobacteraceae
Aeromonadaceae
Bacillaceae
Bradyrhizobiaceae
c__Bacilli
c__Gammaproteobacteria
Caulobacteraceae
Comamonadaceae
Corynebacteriaceae
Enterobacteriaceae
Enterococcaceae
Erysipelotrichaceae
Halomonadaceae
Methylobacteriaceae
Microbacteriaceae
Moraxellaceae
o__Actinomycetales
o__Bacteroidales
o__Rhizobiales
Oxalobacteraceae
Peptostreptococcaceae
Propionibacteriaceae
Pseudomonadaceae
Rhodobacteraceae
Rhodospirillaceae
Sphingobacteriaceae
Sphingomonadaceae
Staphylococcaceae
Streptococcaceae
Vibrionaceae
Weeksellaceae
Xanthomonadaceae
General core
Presence in at least 90% of the samples
Presence in < 90% of the samples
